# Supplementary material for: Identification of Candidate Iron Transporters From the ZIP/ZnT Gene Families in the Mosquito Aedes aegypti
Source: Front Physiol. 2018 Apr 12;9:380. doi: 10.3389/fphys.2018.00380 (PMC5906682; doi:10.3389/fphys.2018.00380)
Supplement: Supplementary file 2 [file Table3.xlsx]

## Sheet: AaeZnT7_Cq
Biological replicate ↓	AaeZnT7	sugar-fed				6 hpbf				24 hpbf
	Technical replicate →	1	2	3		1	2	3		1	2	3
1	Midgut	27.0705	27.1387	27.1702		27.3331	27.269	27.3601		28.3107	27.983	28.1615
	Malpighian tubules	27.0877	27.1707	27.257		26.1682	25.9863	26.1984		27.9525	27.805	28.0374
	Ovaries	27.0194	27.0702	27.0992		25.6505	25.4918	25.7089		24.9795	24.87	25.0206
	Carcass	28.1227	27.9882	28.0038		26.5972	26.3905	26.6867		28.4383	28.174	28.3182
2	Midgut	28.2629	28.2331	28.3402		27.9449	27.8664	27.9232		29.0776	28.955	29.1731
	Malpighian tubules	33.1685	33.1752	33.2076		27.344	27.0728	27.3477		28.3869	28.3557	28.3822
	Ovaries	27.2072	27.1911	27.2726		26.3314	26.2053	26.3765		25.592	25.3703	25.6204
	Carcass	28.793	28.7659	28.7753		26.8687	26.7121	26.9389		29.9502	29.7879	29.8109
3	Midgut	28.4793	28.3334	28.6106		27.1942	27.1274	27.3075		28.0392	27.8972	27.9295
	Malpighian tubules	28.2526	28.3113	28.3103		27.1128	27.0471	27.1944		28.1031	27.8893	28.0614
	Ovaries	27.0155	26.9682	27.0684		27.2294	27.1328	27.3103		25.4018	25.1499	25.4542
	Carcass	28.6586	28.583	28.5649		27.1767	27.0062	27.1478		29.1194	28.6937	28.8459

## Sheet: AaeZIP11
Biological replicate ↓	AaeZIP11	sugar-fed				6 hpbf				24 hpbf
	Technical replicate →	1	2	3		1	2	3		1	2	3
1	Midgut	27.3777	27.2019	27.5284		26.6153	26.6067	26.5332		27.1124	27.146	27.0693
	Malpighian tubules	25.4711	25.3377	25.5442		25.9379	26.0167	26.0825		25.7793	26.0328	25.8686
	Ovaries	28.952	29.0039	29.1268		27.8472	27.7609	27.8002		27.0342	27.124	27.173
	Carcass	29.3112	29.0961	29.4375		26.1707	26.1296	26.1003		26.5902	26.6481	26.678
2	Midgut	28.4956	28.4678	28.4067		27.4315	27.3899	27.311		28.1512	28.2345	28.1219
	Malpighian tubules	30.8477	30.6189	30.6971		27.0192	27.018	27.0052		25.949	26.281	26.1183
	Ovaries	29.3143	29.5226	29.4211		28.5415	28.5607	28.3858		27.636	27.7814	27.7926
	Carcass	28.3871	28.4725	28.3671		26.1422	26.0412	26.0744		27.0741	27.09	27.0839
3	Midgut	28.2055	28.2246	28.2657		27.5328	27.4474	27.3914		26.8505	26.846	26.9809
	Malpighian tubules	26.9563	26.9419	26.9447		26.4705	26.4868	26.5877		25.4346	25.5751	25.4908
	Ovaries	29.1684	29.1237	29.1582		29.6344	29.494	29.3178		27.1482	27.2233	27.1939
	Carcass	27.4895	27.7306	27.5749		26.155	26.0488	26.041		26.2538	26.3298	26.2251

## Sheet: AaeZIP13
Biological replicate ↓	AaeZIP11	sugar-fed				6 hpbf				24 hpbf				24 hpbf dsEGFP				24 hpbf dsAaeZIP13
	Technical replicate →	1	2	3		1	2	3		1	2	3		1	2	3		1	2	3
1	Midgut	27.6451	27.648	27.661		25.3546	25.2852	25.3204		23.8431	23.8102	23.9001		24.7737	24.8354	24.8725		27.3396	27.2581	27.4521
	Malpighian tubules	26.5313	26.5302	26.5475		27.9856	28.0345	27.9564		27.7435	27.8065	27.8444
	Ovaries	26.1259	26.0472	26.1632		26.1582	26.2535	26.1447		25.7112	25.9529	25.8479		25.4966	25.5265	25.5186		25.6891	25.7108	25.5829
	Carcass	25.7187	25.5602	25.6271		26.7524	26.7335	26.7614		25.0516	25.1889	25.1651
2	Midgut	28.7036	28.3934	28.6303		25.293	25.423	25.3017		24.0898	24.1527	24.2352
	Malpighian tubules	31.0587	31.4376	31.9141		28.7881	29.2074	29.1323		27.5452	27.6901	27.4585
	Ovaries	26.4116	26.3354	26.4852		26.157	26.3124	26.2041		26.1993	26.2601	26.2532
	Carcass	27.0858	27.0795	27.1569		26.5963	26.7645	26.5782		26.542	26.5556	26.3601
3	Midgut	28.5923	28.7188	28.6484		26.0366	25.9953	26.0432		24.277	24.3014	24.2617
	Malpighian tubules	28.1886	28.1637	28.2482		29.5052	29.5844	29.5492		28.1114	28.4724	28.2632
	Ovaries	26.5667	26.4857	26.4173		27.7612	27.9985	27.8328		26.119	26.2455	26.1889
	Carcass	26.6115	26.5856	26.6252		27.5121	27.6667	27.545		26.6656	26.731	26.7438

## Sheet: AaerpS7_Cq
Biological replicate ↓	AaerpS7	sugar-fed				6 hpbf				24 hpbf				24 hpbf dsEGFP				24 hpbf dsAaeZIP13
	Technical replicate →	1	2	3		1	2	3		1	2	3		1	2	3		1	2	3
1	Midgut	19.9667	19.855	19.7534		20.343	20.1858	20.2875		20.4457	20.3654	20.354		21.8318	21.7003	21.6235		22.0266	21.8934	22.0446
	Malpighian tubules	19.3002	19.3081	19.2924		20.0651	19.9756	20.1369		20.2276	20.207	20.2746
	Ovaries	19.479	19.5673	19.5525		18.9457	18.9844	19.0056		18.8771	18.8726	18.9347		20.1726	20.2844	20.3956		19.8467	19.7871	19.7093
	Carcass	19.0003	19.0636	19.2867		19.0854	19.2459	19.189		19.723	19.6414	19.8277
2	Midgut	21.1666	21.0354	21.1166		21.3783	21.1408	21.3338		21.3739	21.3193	21.2267
	Malpighian tubules	22.5428	22.6118	22.4394		20.9579	20.7807	20.9372		20.7141	20.7103	20.824
	Ovaries	20.0952	20.1744	20.165		19.547	19.7188	19.5688		19.8833	19.8478	19.8137
	Carcass	19.9967	19.9682	20.0163		19.9061	20.1574	20.056		20.9334	20.9108	20.933
3	Midgut	21.2654	21.2417	21.189		20.7099	20.6358	20.7255		20.3325	20.463	20.495
	Malpighian tubules	20.9334	20.7869	20.9043		20.3638	20.1149	20.2553		20.3045	20.4479	20.3863
	Ovaries	20.1213	20.1678	20.2081		20.2078	20.0634	20.1238		19.2488	19.2385	19.1508
	Carcass	20.3029	20.3657	20.413		19.6325	19.8206	19.6905		20.5499	20.5177	20.578
						Results run in the same plate as corresponding time points of AaeZnT7 and AaeZIP11 samples				Results run in the same plate as corresponding time points of AaeZIP13 samples
1	Midgut					22.1458	22.0906	21.6966		22.1617	22.0001	22.0568
	Malpighian tubules					21.1574	21.0245	21.0561		22.2786	22.0166	22.1218
	Ovaries					20.9494	20.7313	20.6366		20.7714	20.6884	20.685
	Carcass					21.1012	21.0188	20.7004		21.4149	21.2262	21.4067
2	Midgut					22.21	22.0003	22.1989		22.1648	22.0422	22.0181
	Malpighian tubules					21.6966	21.4795	21.7572		21.6708	21.586	21.6856
	Ovaries					20.9081	20.5495	20.7452		21.2115	21.0368	21.2174
	Carcass					21.2057	20.9851	21.1488		22.2216	22.061	22.1649
3	Midgut					21.9252	21.7333	21.9792		21.8662	21.5886	21.7239
	Malpighian tubules					21.608	21.461	21.56		21.5851	21.4072	21.5799
	Ovaries					21.5104	21.4039	21.5188		20.6954	20.5186	20.7058
	Carcass					20.9524	20.6998	20.8859		22.0772	21.8461	22.0264

## Sheet: E
	E	E%
rpS7	0.937	93.7
AaeZnT7	0.889	88.9
AaeZIP11	0.923	92.3
AaeZIP13	1.035	103.5
