# Supplementary material for: Identification of Candidate Iron Transporters From the ZIP/ZnT Gene Families in the Mosquito Aedes aegypti
Source: Front Physiol. 2018 Apr 12;9:380. doi: 10.3389/fphys.2018.00380 (PMC5906682; doi:10.3389/fphys.2018.00380)
Supplement: Supplementary file 3 [file Table4.xlsx]

## Sheet: Dmel NRAMP ncbi blastp SMART
				Description	Max score	Total score	Query cover	E value	Ident	Accession
				malvolio, isoform H [Drosophila melanogaster]	1224	1224	1	0	1	NP_001262795.1
			Select seq ref|NP_001262795.1|
				PREDICTED: natural resistance-associated macrophage protein 2 isoform X1 [Mus musculus]	594	594	0.86	0	0.61	XP_011243789.1
			Select seq ref|XP_011243789.1|
				natural resistance-associated macrophage protein 2 [Danio rerio]	584	584	0.82	0	0.63	NP_001035460.1
			Select seq ref|NP_001035460.1|
				natural resistance-associated macrophage protein 2 isoform 1 [Homo sapiens]	570	570	0.79	0	0.63	NP_001167596.1
			Select seq ref|NP_001167596.1|
				NRAMP-like transporter smf-1 [Caenorhabditis elegans]	562	562	0.82	0	0.58	NP_001024792.2
			Select seq ref|NP_001024792.2|
			Additional BLAST Hits
				Description	Max score	Total score	Query cover	E value	Ident	Accession
				malvolio, isoform E [Drosophila melanogaster]	659	659	0.88	0	0.63	NP_524425.2
			Select seq ref|NP_524425.2|
				natural resistance-associated macrophage protein 2 [Danio rerio]	565	565	0.94	0	0.56	NP_001035460.1
			Select seq ref|NP_001035460.1|
				PREDICTED: natural resistance-associated macrophage protein 2 isoform X1 [Mus musculus]	537	537	0.87	0	0.56	XP_011243789.1
			Select seq ref|XP_011243789.1|
				PREDICTED: natural resistance-associated macrophage protein 2 isoform X1 [Homo sapiens]	524	524	0.86	4e-180	0.57	XP_005268968.1
			Select seq ref|XP_005268968.1|
				NRAMP-like transporter smf-1 [Caenorhabditis elegans]	491	491	0.82	1e-167	0.52	NP_001024792.2
			Select seq ref|NP_001024792.2|
			Additional BLAST Hits

## Sheet: An gam NRAMP ncbi blastp
		Description	Max score	Total score	Query cover	E value	Ident	Accession
		DMT1/NRAMP-like protein [Anopheles sinensis]	844	844	0.91	0	0.81	KFB45527.1
	Select seq gb|KFB45527.1|
		Malvolio [Anopheles darlingi]	829	829	0.91	0	0.79	ETN68014.1
	Select seq gb|ETN68014.1|
		DMT1/NRAMP-like protein [Anopheles albimanus]	813	813	0.91	0	0.79	ABL98206.1
	Select seq gb|ABL98206.1|
		Anopheles gambiae str. PEST AGAP012464-PA [Anopheles gambiae str. PEST]	739	739	0.64	0	0.99	XP_315254.3
	Select seq ref|XP_315254.3|
		PREDICTED: protein Malvolio isoform X2 [Musca domestica]	674	674	0.97	0	0.59	XP_005188229.1
	Select seq ref|XP_005188229.1|
		PREDICTED: protein Malvolio isoform X5 [Musca domestica]	674	674	0.97	0	0.59	XP_005188231.1
	Select seq ref|XP_005188231.1|
		PREDICTED: protein Malvolio isoform X3 [Musca domestica]	673	673	0.97	0	0.59	XP_005188230.1
	Select seq ref|XP_005188230.1|
		PREDICTED: protein Malvolio isoform X4 [Musca domestica]	673	673	0.97	0	0.59	XP_019893998.1
	Select seq ref|XP_019893998.1|
		PREDICTED: protein Malvolio isoform X1 [Rhagoletis zephyria]	672	672	0.99	0	0.58	XP_017479565.1
	Select seq ref|XP_017479565.1|
		PREDICTED: protein Malvolio isoform X2 [Rhagoletis zephyria]	672	672	0.99	0	0.58	XP_017479567.1
	Select seq ref|XP_017479567.1|
		PREDICTED: protein Malvolio isoform X3 [Rhagoletis zephyria]	671	671	0.99	0	0.58	XP_017479568.1
	Select seq ref|XP_017479568.1|
		PREDICTED: protein Malvolio isoform X4 [Drosophila rhopaloa]	669	669	0.99	0	0.59	XP_016983780.1
	Select seq ref|XP_016983780.1|
		PREDICTED: protein Malvolio isoform X3 [Drosophila rhopaloa]	669	669	0.99	0	0.59	XP_016983779.1
	Select seq ref|XP_016983779.1|
		protein Malvolio isoform X1 [Drosophila obscura]	668	668	0.87	0	0.64	XP_022209860.1
	Select seq ref|XP_022209860.1|
		protein Malvolio isoform X4 [Ceratitis capitata]	668	668	0.99	0	0.58	XP_004537319.1
	Select seq ref|XP_004537319.1|
		PREDICTED: protein Malvolio isoform X1 [Drosophila miranda]	668	668	0.87	0	0.64	XP_017144041.1
	Select seq ref|XP_017144041.1|
		protein Malvolio isoform X2 [Ceratitis capitata]	668	668	0.99	0	0.58	XP_004537318.1
	Select seq ref|XP_004537318.1|
		protein Malvolio isoform X2 [Drosophila obscura]	667	667	0.87	0	0.64	XP_022209861.1
	Select seq ref|XP_022209861.1|
		PREDICTED: protein Malvolio isoform X2 [Drosophila miranda]	667	667	0.87	0	0.64	XP_017144042.1
	Select seq ref|XP_017144042.1|
		protein Malvolio isoform X3 [Ceratitis capitata]	667	667	0.99	0	0.58	XP_004537317.1
	Select seq ref|XP_004537317.1|
		PREDICTED: protein Malvolio isoform X3 [Bactrocera oleae]	666	666	0.92	0	0.61	XP_014089546.1
	Select seq ref|XP_014089546.1|
		PREDICTED: protein Malvolio isoform X4 [Bactrocera oleae]	665	665	0.92	0	0.61	XP_014089547.1
	Select seq ref|XP_014089547.1|
		LOW QUALITY PROTEIN: uncharacterized protein Dpse_GA17603 [Drosophila pseudoobscura pseudoobscura]	665	665	0.87	0	0.64	XP_001360063.3
	Select seq ref|XP_001360063.3|
		PREDICTED: protein Malvolio isoform X2 [Bactrocera oleae]	665	665	0.92	0	0.61	XP_014089545.1
	Select seq ref|XP_014089545.1|
		LOW QUALITY PROTEIN: uncharacterized protein Dwil_GK14311 [Drosophila willistoni]	665	665	0.87	0	0.64	XP_002073816.2
	Select seq ref|XP_002073816.2|
		PREDICTED: protein Malvolio isoform X4 [Drosophila elegans]	664	664	0.99	0	0.59	XP_017119106.1
	Select seq ref|XP_017119106.1|
		PREDICTED: LOW QUALITY PROTEIN: protein Malvolio [Zeugodacus cucurbitae]	664	664	0.94	0	0.59	XP_011183983.1
	Select seq ref|XP_011183983.1|
		PREDICTED: protein Malvolio isoform X2 [Drosophila elegans]	663	663	0.99	0	0.59	XP_017119104.1
	Select seq ref|XP_017119104.1|
		PREDICTED: protein Malvolio isoform X3 [Drosophila elegans]	663	663	0.99	0	0.59	XP_017119105.1
	Select seq ref|XP_017119105.1|
		PREDICTED: protein Malvolio isoform X1 [Drosophila elegans]	662	662	0.99	0	0.58	XP_017119103.1
	Select seq ref|XP_017119103.1|
		PREDICTED: protein Malvolio isoform X4 [Drosophila ficusphila]	662	662	0.87	0	0.64	XP_017056976.1
	Select seq ref|XP_017056976.1|
		PREDICTED: protein Malvolio isoform X3 [Drosophila ficusphila]	662	662	0.87	0	0.64	XP_017056974.1
	Select seq ref|XP_017056974.1|
		PREDICTED: protein Malvolio [Bactrocera dorsalis]	662	662	0.92	0	0.6	XP_019845958.1
	Select seq ref|XP_019845958.1|
		PREDICTED: protein Malvolio isoform X3 [Bactrocera latifrons]	661	661	0.92	0	0.6	XP_018797431.1
	Select seq ref|XP_018797431.1|
		PREDICTED: protein Malvolio isoform X4 [Bactrocera latifrons]	661	661	0.92	0	0.6	XP_018797433.1
	Select seq ref|XP_018797433.1|
		PREDICTED: protein Malvolio isoform X1 [Bactrocera latifrons]	660	660	0.92	0	0.6	XP_018797429.1
	Select seq ref|XP_018797429.1|
		PREDICTED: protein Malvolio isoform X2 [Drosophila eugracilis]	660	660	0.99	0	0.58	XP_017074684.1
	Select seq ref|XP_017074684.1|
		PREDICTED: protein Malvolio isoform X4 [Drosophila eugracilis]	660	660	0.99	0	0.58	XP_017074686.1
	Select seq ref|XP_017074686.1|
		PREDICTED: protein Malvolio isoform X1 [Drosophila eugracilis]	660	660	0.99	0	0.58	XP_017074683.1
	Select seq ref|XP_017074683.1|
		PREDICTED: protein Malvolio isoform X3 [Drosophila eugracilis]	660	660	0.99	0	0.58	XP_017074685.1
	Select seq ref|XP_017074685.1|
		PREDICTED: protein Malvolio isoform X2 [Bactrocera latifrons]	660	660	0.92	0	0.6	XP_018797430.1
	Select seq ref|XP_018797430.1|
		LOW QUALITY PROTEIN: uncharacterized protein Dmoj_GI10306 [Drosophila mojavensis]	659	659	0.92	0	0.61	XP_002000579.2
	Select seq ref|XP_002000579.2|
		PREDICTED: protein Malvolio isoform X1 [Drosophila arizonae]	659	659	0.92	0	0.61	XP_017874136.1
	Select seq ref|XP_017874136.1|
		PREDICTED: protein Malvolio isoform X4 [Drosophila arizonae]	659	659	0.92	0	0.61	XP_017874139.1
	Select seq ref|XP_017874139.1|
		PREDICTED: protein Malvolio isoform X1 [Drosophila busckii]	659	659	0.92	0	0.62	XP_017847824.1
	Select seq ref|XP_017847824.1|
		malvolio, isoform F [Drosophila melanogaster]	658	658	0.88	0	0.63	NP_996251.2
	Select seq ref|NP_996251.2|
		malvolio, isoform G [Drosophila melanogaster]	658	658	0.88	0	0.63	NP_001247221.1
	Select seq ref|NP_001247221.1|
		malvolio, isoform H [Drosophila melanogaster]	658	658	0.88	0	0.63	NP_001262795.1
	Select seq ref|NP_001262795.1|
		PREDICTED: protein Malvolio isoform X3 [Drosophila arizonae]	658	658	0.92	0	0.61	XP_017874138.1
	Select seq ref|XP_017874138.1|
		PREDICTED: protein Malvolio isoform X2 [Orussus abietinus]	658	658	0.97	0	0.59	XP_012275120.1
	Select seq ref|XP_012275120.1|
		PREDICTED: protein Malvolio isoform X3 [Orussus abietinus]	658	658	0.96	0	0.59	XP_012275129.1
	Select seq ref|XP_012275129.1|
		PREDICTED: protein Malvolio isoform X2 [Drosophila arizonae]	658	658	0.92	0	0.61	XP_017874137.1
	Select seq ref|XP_017874137.1|
		LOW QUALITY PROTEIN: Mvl [Drosophila yakuba]	658	658	0.88	0	0.64	XP_002096501.2
	Select seq ref|XP_002096501.2|
		PREDICTED: protein Malvolio isoform X2 [Drosophila busckii]	657	657	0.92	0	0.62	XP_017847825.1
	Select seq ref|XP_017847825.1|
		PREDICTED: protein Malvolio isoform X3 [Drosophila busckii]	657	657	0.92	0	0.62	XP_017847826.1
	Select seq ref|XP_017847826.1|
		PREDICTED: protein Malvolio isoform X4 [Drosophila busckii]	657	657	0.93	0	0.61	XP_017847827.1
	Select seq ref|XP_017847827.1|
		MIP15667p [Drosophila melanogaster]	657	657	0.88	0	0.63	ADB91426.1
	Select seq gb|ADB91426.1|
		LOW QUALITY PROTEIN: uncharacterized protein Dere_GG14948 [Drosophila erecta]	657	657	0.88	0	0.64	XP_001979348.2
	Select seq ref|XP_001979348.2|
		PREDICTED: protein Malvolio isoform X1 [Drosophila navojoa]	657	657	0.92	0	0.61	XP_017968120.1
	Select seq ref|XP_017968120.1|
		PREDICTED: protein Malvolio isoform X2 [Drosophila navojoa]	657	657	0.92	0	0.61	XP_017968121.1
	Select seq ref|XP_017968121.1|
		PREDICTED: protein Malvolio isoform X4 [Drosophila navojoa]	657	657	0.92	0	0.61	XP_017968123.1
	Select seq ref|XP_017968123.1|
		RE49741p [Drosophila melanogaster]	657	657	0.88	0	0.63	AAV36881.2
	Select seq gb|AAV36881.2|
		PREDICTED: protein Malvolio isoform X1 [Orussus abietinus]	657	657	0.96	0	0.59	XP_012275106.1
	Select seq ref|XP_012275106.1|
		PREDICTED: protein Malvolio isoform X3 [Drosophila navojoa]	657	657	0.92	0	0.61	XP_017968122.1
	Select seq ref|XP_017968122.1|
		PREDICTED: protein Malvolio isoform X2 [Drosophila biarmipes]	656	656	0.87	0	0.63	XP_016954137.1
	Select seq ref|XP_016954137.1|
		LOW QUALITY PROTEIN: uncharacterized protein Dana_GF18523 [Drosophila ananassae]	656	656	0.87	0	0.63	XP_001954941.2
	Select seq ref|XP_001954941.2|
		PREDICTED: protein Malvolio isoform X1 [Drosophila biarmipes]	656	656	0.87	0	0.63	XP_016954136.1
	Select seq ref|XP_016954136.1|
		PREDICTED: protein Malvolio isoform X3 [Drosophila biarmipes]	656	656	0.87	0	0.63	XP_016954138.1
	Select seq ref|XP_016954138.1|
		PREDICTED: protein Malvolio isoform X1 [Ooceraea biroi]	655	655	0.94	0	0.58	XP_011329763.1
	Select seq ref|XP_011329763.1|
		PREDICTED: protein Malvolio isoform X4 [Drosophila bipectinata]	655	655	0.95	0	0.6	XP_017103560.1
	Select seq ref|XP_017103560.1|
		PREDICTED: protein Malvolio isoform X2 [Ooceraea biroi]	655	655	0.94	0	0.58	XP_011329764.1
	Select seq ref|XP_011329764.1|
		PREDICTED: protein Malvolio isoform X5 [Stomoxys calcitrans]	655	655	0.97	0	0.58	XP_013115641.1
	Select seq ref|XP_013115641.1|
		PREDICTED: protein Malvolio isoform X2 [Drosophila bipectinata]	655	655	0.95	0	0.6	XP_017103558.1
	Select seq ref|XP_017103558.1|
		PREDICTED: protein Malvolio isoform X4 [Stomoxys calcitrans]	655	655	0.97	0	0.58	XP_013115566.1
	Select seq ref|XP_013115566.1|
		PREDICTED: protein Malvolio isoform X1 [Drosophila bipectinata]	654	654	0.95	0	0.6	XP_017103557.1
	Select seq ref|XP_017103557.1|
		PREDICTED: protein Malvolio isoform X3 [Drosophila bipectinata]	654	654	0.95	0	0.6	XP_017103559.1
	Select seq ref|XP_017103559.1|
		PREDICTED: protein Malvolio isoform X4 [Drosophila takahashii]	654	654	0.87	0	0.64	XP_017008191.1
	Select seq ref|XP_017008191.1|
		Mvl [Drosophila simulans]	654	654	0.87	0	0.63	EDX12143.1
	Select seq gb|EDX12143.1|
		PREDICTED: protein Malvolio isoform X1 [Polistes dominula]	652	652	0.98	0	0.56	XP_015186306.1
	Select seq ref|XP_015186306.1|
		PREDICTED: protein Malvolio isoform X2 [Polistes dominula]	650	650	0.98	0	0.56	XP_015186307.1
	Select seq ref|XP_015186307.1|
		PREDICTED: protein Malvolio isoform X1 [Camponotus floridanus]	649	649	0.94	0	0.58	XP_011261506.1
	Select seq ref|XP_011261506.1|
		PREDICTED: protein Malvolio isoform X2 [Camponotus floridanus]	649	649	0.94	0	0.58	XP_011261507.1
	Select seq ref|XP_011261507.1|
		PREDICTED: protein Malvolio isoform X3 [Polistes dominula]	648	648	0.98	0	0.56	XP_015186308.1
	Select seq ref|XP_015186308.1|
		PREDICTED: protein Malvolio isoform X3 [Cephus cinctus]	647	647	0.99	0	0.56	XP_015610258.1
	Select seq ref|XP_015610258.1|
		PREDICTED: protein Malvolio isoform X3 [Tribolium castaneum]	647	647	0.94	0	0.59	XP_008194991.1
	Select seq ref|XP_008194991.1|
		PREDICTED: protein Malvolio isoform X2 [Tribolium castaneum]	647	647	0.94	0	0.59	XP_008194990.1
	Select seq ref|XP_008194990.1|
		PREDICTED: protein Malvolio isoform X2 [Pogonomyrmex barbatus]	647	647	0.93	0	0.59	XP_011637120.1
	Select seq ref|XP_011637120.1|
		PREDICTED: protein Malvolio isoform X1 [Pogonomyrmex barbatus]	646	646	0.93	0	0.59	XP_011637119.1
	Select seq ref|XP_011637119.1|
		natural resistance-associated macrophage protein 2 isoform 2 [Mus musculus]	536	536	0.87	0	0.56	NP_032758.2
	Select seq ref|NP_032758.2|
		natural resistance-associated macrophage protein 2 isoform 1 [Mus musculus]	536	536	0.87	0	0.56	NP_001139633.1
	Select seq ref|NP_001139633.1|
		natural resistance-associated macrophage protein 2 isoform 2 [Homo sapiens]	523	523	0.86	4e-180	0.57	NP_001167597.1
	Select seq ref|NP_001167597.1|
		natural resistance-associated macrophage protein 2 isoform 3 [Homo sapiens]	522	522	0.86	5e-180	0.57	NP_000608.1
	Select seq ref|NP_000608.1|
		natural resistance-associated macrophage protein 2 isoform 1 [Homo sapiens]	523	523	0.86	5e-180	0.57	NP_001167596.1
	Select seq ref|NP_001167596.1|
		natural resistance-associated macrophage protein 2 isoform 4 [Homo sapiens]	521	521	0.85	8e-180	0.57	NP_001167601.1
	Select seq ref|NP_001167601.1|
		PREDICTED: natural resistance-associated macrophage protein 2 isoform X3 [Homo sapiens]	522	522	0.85	9e-180	0.57	XP_005268969.1
	Select seq ref|XP_005268969.1|
		natural resistance-associated macrophage protein 1 [Homo sapiens]	511	511	0.78	1e-175	0.58	NP_000569.3
	Select seq ref|NP_000569.3|
		natural resistance-associated macrophage protein 1 [Mus musculus]	510	510	0.82	2e-175	0.55	NP_038640.2
	Select seq ref|NP_038640.2|
		PREDICTED: natural resistance-associated macrophage protein 1 isoform X1 [Mus musculus]	511	511	0.82	3e-175	0.55	XP_006495836.1
	Select seq ref|XP_006495836.1|
		PREDICTED: natural resistance-associated macrophage protein 2 isoform X3 [Mus musculus]	501	501	0.74	7e-173	0.6	XP_006520642.1
	Select seq ref|XP_006520642.1|
		PREDICTED: natural resistance-associated macrophage protein 2 isoform X4 [Homo sapiens]	486	486	0.73	7e-167	0.62	XP_016874845.1
	Select seq ref|XP_016874845.1|
		PREDICTED: natural resistance-associated macrophage protein 1 isoform X2 [Homo sapiens]	479	479	0.74	2e-164	0.57	XP_005246850.1
	Select seq ref|XP_005246850.1|
		PREDICTED: natural resistance-associated macrophage protein 1 isoform X2 [Mus musculus]	478	478	0.78	6e-164	0.55	XP_006495837.1
	Select seq ref|XP_006495837.1|
		NRAMP-like transporter smf-3 [Caenorhabditis elegans]	476	476	0.83	7e-162	0.51	NP_500235.4
	Select seq ref|NP_500235.4|
		NRAMP-like transporter smf-2 [Caenorhabditis elegans]	470	470	0.83	7e-160	0.51	NP_509131.2
	Select seq ref|NP_509131.2|
		PREDICTED: natural resistance-associated macrophage protein 1 isoform X1 [Homo sapiens]	441	441	0.7	6e-149	0.56	XP_016860254.1
	Select seq ref|XP_016860254.1|
		solute carrier family 11 member 1 [Dictyostelium discoideum AX4]	407	407	0.72	2e-135	0.51	XP_642974.1
	Select seq ref|XP_642974.1|
		PREDICTED: natural resistance-associated macrophage protein 1 isoform X4 [Homo sapiens]	396	396	0.63	2e-132	0.55	XP_005246851.1
	Select seq ref|XP_005246851.1|
		natural resistance associated macrophage protein 4 [Arabidopsis thaliana]	381	381	0.84	2e-125	0.44	NP_201534.1
	Select seq ref|NP_201534.1|
		PREDICTED: metal transporter Nramp3-like [Glycine max]	376	376	0.76	2e-123	0.48	XP_003517323.1
	Select seq ref|XP_003517323.1|
		PREDICTED: metal transporter Nramp3-like [Glycine max]	373	373	0.76	3e-122	0.48	XP_003539319.1
	Select seq ref|XP_003539319.1|
		PREDICTED: natural resistance-associated macrophage protein 1 isoform X6 [Homo sapiens]	367	367	0.6	3e-121	0.54	XP_006712774.1
	Select seq ref|XP_006712774.1|
		ferrous ion membrane transport protein DMT1 [Glycine max]	362	362	0.83	7e-118	0.43	NP_001236727.1
	Select seq ref|NP_001236727.1|
		PREDICTED: metal transporter Nramp3-like [Glycine max]	360	360	0.83	4e-117	0.44	XP_003524672.1
	Select seq ref|XP_003524672.1|
		natural resistance-associated macrophage protein 3 [Arabidopsis thaliana]	358	358	0.76	1e-116	0.46	NP_179896.1
	Select seq ref|NP_179896.1|
		NRAMP metal ion transporter 2 [Arabidopsis thaliana]	359	359	0.81	1e-116	0.44	NP_175157.1
	Select seq ref|NP_175157.1|
		PREDICTED: metal transporter Nramp2-like [Glycine max]	357	357	0.76	7e-116	0.45	XP_003523990.1
	Select seq ref|XP_003523990.1|
		PREDICTED: metal transporter Nramp2-like isoform X1 [Glycine max]	354	354	0.76	7e-115	0.45	XP_003527729.1
	Select seq ref|XP_003527729.1|
		PREDICTED: metal transporter Nramp2-like isoform X2 [Glycine max]	350	350	0.72	2e-114	0.46	XP_006581255.1
	Select seq ref|XP_006581255.1|
		PREDICTED: natural resistance-associated macrophage protein 1 isoform X3 [Homo sapiens]	345	345	0.57	1e-112	0.53	XP_011509986.1
	Select seq ref|XP_011509986.1|
		PREDICTED: metal transporter Nramp2-like [Glycine max]	345	345	0.71	1e-111	0.44	XP_014624077.1
	Select seq ref|XP_014624077.1|
	Alignments

## Sheet: An gam NRAMP vectorbase tblastn
	tblastn	Max evalue=10	Word size =3	Scoring matrix=Blosum62	Results per database=50
	Aedes aegypti		(ESTs) Publicly submitted EST/cDNAs as of December 2012 with ends trimmed for poly A|T sequences.
	Show Query/Hit Numbers
		Hit	Description	Query	Aln Length	E-value	Score	Identity	Query Hit	DB Sequence Hit
		DW993329.1	EST45710 Larval Stage 1 Aedes aegypti cDNA clone AEMR-LS1-113-G09-U.AB1 5', mRNA sequence.		125	6e-28	283	0.488	>	>					NCBI BlastX of EST45710
		DV411264.1	NADZM23TR Aedes aegypti infected with Dengue virus Pool library Aedes aegypti cDNA clone NADZM23, mRNA sequence.		61	7.5	69	0.297	>	>					Common Name	Description	Max score	Total score	Query cover	E value	Ident	Accession
		DV424384.1	NADY575TR Aedes aegypti infected with Dengue virus Pool library Aedes aegypti cDNA clone NADY575, mRNA sequence.		61	9	68	0.297	>	>					Barley	putative integral membrane protein NRAMP [Hordeum vulgare subsp. vulgare]	350	350	0.99	2e-120	0.93	CAD55951.1
		DV429739.1	NADDQ20TR Aedes aegypti infected with Dengue virus Pool library Aedes aegypti cDNA clone NADDQ20, mRNA sequence.		77	9.6	68	0.263	>	>					Barley	predicted protein [Hordeum vulgare subsp. vulgare]	350	350	0.99	3e-120	0.93	BAJ91223.1
															Eeinkorn	Metal transporter Nramp2 [Triticum urartu]	346	346	0.99	2e-117	0.92	EMS68090.1
															Eeinkorn	metal transporter NRAMP2.2 [Triticum polonicum]	345	345	0.99	8e-117	0.92	ANT73692.1
	Aedes aegypti		(Transcripts) Liverpool strain transcript sequences, AaegL3.5 geneset.								2				Stiff brome	PREDICTED: metal transporter Nramp2 [Brachypodium distachyon]	348	348	0.99	2e-116	0.94	XP_003558535.1
	Show Query/Hit Numbers														Barley	predicted protein [Hordeum vulgare subsp. vulgare]	348	348	0.99	5e-116	0.93	BAJ86534.1
		Hit	Gene Name	Description	Query	Aln Length	E-value	Score	Identity	Query Hit	DB Sequence Hit				Tausch's goatgrass	metal transporter Nramp2 [Aegilops tauschii subsp. tauschii]	344	344	0.99	2e-114	0.92	XP_020158007.1
		AAEL004986-RA		smg-7 (suppressor with morphological effect on genitalia protein 7)		61	2.1	69	0.297	>	>				Einkorn	metal transporter NRAMP2.1 [Triticum polonicum]	342	342	0.99	1e-113	0.92	ANT73690.1
		AAEL003343-RA				94	3.9	66	0.273	>	>				Corn	Metal transporter Nramp3 [Zea mays]	334	334	0.99	1e-113	0.88	AQL08914.1
															Rice	hypothetical protein OsJ_09858 [Oryza sativa Japonica Group]	337	337	0.99	2e-112	0.89	EEE58554.1
															Rice	integral membrane protein [Oryza sativa]	335	335	0.99	8e-112	0.89	AAB61961.1
	Aedes albopictus		(Transcripts) C6/36 cell line strain transcript sequences, NCBI-101 geneset.								4				Rice	Os03g0208500 [Oryza sativa Japonica Group]	335	335	0.99	9e-112	0.89	BAS82887.1
	Show Query/Hit Numbers														Rice	hypothetical protein OsI_10466 [Oryza sativa Indica Group]	335	335	0.99	3e-111	0.89	EEC74730.1
		Hit	Gene Name	Description	Query	Aln Length	E-value	Score	Identity	Query Hit	DB Sequence Hit				Rice	PREDICTED: metal transporter Nramp2 [Oryza sativa Japonica Group]	335	335	0.99	3e-111	0.89	XP_015632573.1
		XM_019687854.1				28	3.3	71	0.429	>	>				Foxtail millet	metal transporter Nramp2 [Setaria italica]	335	335	0.99	5e-111	0.9	XP_004985263.1
		XM_019687853.1				28	3.6	71	0.429	>	>				Corn	unknown [Zea mays]	330	330	0.99	2e-110	0.87	ACL53762.1
		XM_020076162.1				61	7.8	69	0.297	>	>				Corn	unknown [Zea mays]	331	331	0.99	1e-109	0.88	ACL53748.1
		XM_020076979.1				61	8.8	69	0.297	>	>					uncharacterized protein LOC100283910 [Zea mays]	331	331	0.99	1e-109	0.88	NP_001150280.1
																hypothetical protein PAHAL_I00926 [Panicum hallii]	331	331	0.99	2e-109	0.88	PAN50954.1
	Aedes albopictus		(Assembled transcriptome) TSA:GAPW00000000.1 from reproductive organs							3						PREDICTED: metal transporter Nramp2 [Oryza brachyantha]	331	331	0.99	2e-109	0.87	XP_006649602.1
	Show Query/Hit Numbers															metal transporter Nramp2 [Sorghum bicolor]	331	331	0.99	2e-109	0.88	XP_002465667.1
		Hit	Description	Query	Aln Length	E-value	Score	Identity	Query Hit	DB Sequence Hit						metal transporter Nramp2-like [Ananas comosus]	303	303	0.99	1e-98	0.8	XP_020095939.1
		GAPW01000073.1	Aedes albopictus Aa-23684 mRNA sequence		61	0.47	69	0.297	>	>						Metal transporter Nramp2 [Ananas comosus]	303	303	0.99	3e-98	0.8	OAY65237.1
		GAPW01001345.1	Aedes albopictus Aa-86348 mRNA sequence		84	5.4	59	0.27	>	>						PREDICTED: metal transporter Nramp2 [Phoenix dactylifera]	295	295	0.99	2e-95	0.77	XP_008787132.1
		GAPW01006454.1	Aedes albopictus Aa-27512 mRNA sequence		56	9.7	54	0.373	>	<						PREDICTED: metal transporter Nramp2 [Elaeis guineensis]	294	294	0.95	6e-95	0.78	XP_010936565.1
																Metal transporter Nramp3 [Zea mays]	276	276	0.78	2e-91	0.92	AQL08916.1
																PREDICTED: metal transporter Nramp2 [Musa acuminata subsp. malaccensis]	283	283	0.99	5e-91	0.75	XP_009393845.1
	Aedes albopictus		(Transcripts) Foshan strain transcript sequences, AaloF1.2 geneset.								2					hypothetical protein CISIN_1g010382mg [Citrus sinensis]	273	273	0.99	5e-89	0.71	KDO79039.1
	Show Query/Hit Numbers															Metal transporter Nramp2 [Dichanthelium oligosanthes]	276	276	0.78	1e-88	0.92	OEL21023.1
		Hit	Gene Name	Description	Query	Aln Length	E-value	Score	Identity	Query Hit	DB Sequence Hit					metal transporter Nramp3 isoform X1 [Arachis ipaensis]	277	277	0.98	2e-88	0.73	XP_020974669.1
		AALF011606-RA		ccr4-associated factor		45	7.2	65	0.289	>	>					metal transporter Nramp3 isoform X1 [Arachis duranensis]	277	277	0.99	2e-88	0.71	XP_015956106.1
		AALF020676-RA				39	8.3	64	0.282	>	<					Putative integral membrane protein [Oryza sativa Japonica Group]	274	274	0.78	6e-88	0.91	AAN77306.1
																metal transporter Nramp6-like [Dendrobium catenatum]	277	277	0.99	7e-88	0.72	XP_020692865.1
																Metal transporter Nramp3 [Glycine soja]	272	272	0.99	9e-88	0.71	KHN12967.1
	Aedes albopictus		(Contigs) Foshan strain genomic contigs sequences, AaloF1 assembly.						1							uncharacterized protein LOC100383075 [Zea mays]	273	273	0.99	9e-88	0.72	NP_001169217.1
	Show Query/Hit Numbers															Metal transporter Nramp3 [Zea mays]	274	274	0.78	1e-87	0.92	AQL08912.1
		Hit	Query	Aln Length	E-value	Score	Identity	Query Hit	DB Sequence Hit							unnamed protein product [Vitis vinifera]	271	271	0.94	1e-87	0.73	CBI33737.3
		JXUM01013383.1		46	4.1	82	0.326	>	>							PREDICTED: metal transporter Nramp3-like [Nelumbo nucifera]	275	275	0.99	2e-87	0.73	XP_010277149.1
																hypothetical protein PHAVU_002G014300g [Phaseolus vulgaris]	274	274	0.99	2e-87	0.72	XP_007156751.1
	Aedes albopictus		(Scaffolds) Foshan strain genomic scaffolds sequences, AaloF1 assembly (not repeat-masked).						1							metal transporter Nramp6 [Sorghum bicolor]	274	274	0.99	5e-87	0.72	XP_002443431.1
	Show Query/Hit Numbers															PREDICTED: metal transporter Nramp3 [Vigna angularis]	273	273	0.93	6e-87	0.75	XP_017427745.1
		Hit	Query	Aln Length	E-value	Score	Identity	Query Hit	DB Sequence Hit							metal transporter Nramp3 [Vigna radiata var. radiata]	273	273	0.93	7e-87	0.75	XP_014521207.1
		JXUM01S000276		46	4.5	82	0.326	>	>							divalent metal ion transporter NRAMP1a [Glycine max]	272	272	0.99	1e-86	0.71	NP_001344702.1
																hypothetical protein CISIN_1g010382mg [Citrus sinensis]	272	272	0.99	1e-86	0.71	KDO79038.1
																metal transporter Nramp6-like [Asparagus officinalis]	272	272	0.94	1e-86	0.76	XP_020273200.1
	Culex quinquefasciatus		(Contigs) Johannesburg strain genomic contig sequences, CpipJ2 assembly.						1							hypothetical protein PAHAL_C04556 [Panicum hallii]	273	273	0.99	1e-86	0.71	PAN21568.1
	Show Query/Hit Numbers															PREDICTED: metal transporter Nramp3 [Citrus sinensis]	272	272	0.99	2e-86	0.7	XP_006466526.1
		Hit	Query	Aln Length	E-value	Score	Identity	Query Hit	DB Sequence Hit							metal transporter Nramp3-like [Prunus avium]	263	263	0.94	2e-86	0.72	XP_021804238.1
		AAWU01041656.1		98	5	76	0.291	>	>							Metal transporter Nramp6 [Dichanthelium oligosanthes]	273	273	0.99	3e-86	0.71	OEL36242.1
																Metal transporter Nramp3 [Zea mays]	272	272	0.99	3e-86	0.72	ONM01602.1
	Culex quinquefasciatus		(Transcripts) Johannesburg strain transcript sequences, CpipJ2.4 geneset.								1
	Show Query/Hit Numbers
		Hit	Gene Name	Description	Query	Aln Length	E-value	Score	Identity	Query Hit	DB Sequence Hit
		CPIJ011546-RA		protease m1 zinc metalloprotease		90	6.1	64	0.239	>	<
	Culex quinquefasciatus		(Scaffolds) Johannesburg strain genomic scaffolds, CpipJ2 assembly, softmasked using RepeatMasker, Dust, and TRF.						1
	Show Query/Hit Numbers
		Hit	Query	Aln Length	E-value	Score	Identity	Query Hit	DB Sequence Hit
		supercont3.1587		98	5.4	76	0.291	>	>

## Sheet: An gam NRAMP vectorbase blastp
		Aedes aegypti		(Peptides) Liverpool strain peptide sequences, AaegL3.5 geneset.								4
		Show Query/Hit Numbers
			Hit	Gene Name	Description	Query	Aln Length	E-value	Score	Identity	Query Hit	DB Sequence Hit
			AAEL003343-PA				94	1.1	69	0.273	>	>
			AAEL004986-PA		smg-7 (suppressor with morphological effect on genitalia protein 7)		61	1.5	69	0.297	>	>
			AAEL016971-PA				47	3.7	66	0.255	>	>
			AAEL010917-PA		organic anion transporter		107	5.9	64	0.286	>	>
		Aedes albopictus		(Peptides) Foshan strain peptide sequences, AaloF1.2 geneset.								3
		Show Query/Hit Numbers
			Hit	Gene Name	Description	Query	Aln Length	E-value	Score	Identity	Query Hit	DB Sequence Hit
			AALF014930-PA		organic anion transporter		107	4.7	64	0.286	>	>
			AALF012082-PA		lipase		39	7	63	0.385	>	>
			AALF008386-PA				52	8.8	62	0.389	>	>
		Aedes albopictus		(Peptides) C6/36 cell line strain peptide sequences, NCBI-101 geneset.								6
		Show Query/Hit Numbers
			Hit	Gene Name	Description	Query	Aln Length	E-value	Score	Identity	Query Hit	DB Sequence Hit
			XP_019543399.1				28	1.7	71	0.429	>	>
			XP_019543398.1				28	2	71	0.429	>	>
			XP_019932538.1				61	5.2	69	0.297	>	>
			XP_019931721.1				61	5.3	69	0.297	>	>
			XP_019537257.1				93	5.6	69	0.237	>	>
			XP_019534328.1				93	5.9	69	0.237	>	>
		Culex quinquefasciatus		(Peptides) Johannesburg strain peptide sequences, CpipJ2.4 geneset.								4
		Show Query/Hit Numbers
			Hit	Gene Name	Description	Query	Aln Length	E-value	Score	Identity	Query Hit	DB Sequence Hit
			CPIJ004403-PA		Lipase		41	0.93	70	0.439	>	>
			CPIJ004402-PA		Lipase		39	5.2	64	0.41	>	>
			CPIJ009797-PA		hepatic triacylglycerol lipase precursor		61	7.5	62	0.348	>	>
			CPIJ000903-PA		Putative uncharacterized protein		73	8.1	63	0.26	>	>

## Sheet: Angam NRAMP ncbi wgs tblastn
			Note: tBlastn seach of ncbi WGS for Ae. aegypti using An gam. MVL yielded only a single hit. A search using this hit as query revealed it to be 1000% identical to a seuqnece from the common environmental contaminant bacteria, Elizabethkingia miricola.
				Description	Max score	Total score	Query cover	E value	Ident	Accession	blastx
			Select seq gb|JXPU01181006.1|	Aedes aegypti isolate BV_Aedes scaffold315751, whole genome shotgun sequence	72.8	131	0.38	2e-11	0.42	JXPU01181006.1	-->		Select for downloading or viewing reports	Description	Max score	Total score	Query cover	E value	Ident	Accession
													Select seq WP_065083423.1	divalent metal cation transporter [Elizabethkingia miricola]	239	441	0.4	3e-69	1	WP_065083423.1
													Select seq WP_078781296.1	divalent metal cation transporter [Elizabethkingia miricola]	239	440	0.4	3e-69	1	WP_078781296.1
													Select seq WP_059345397.1	MULTISPECIES: divalent metal cation transporter [Elizabethkingia]	239	440	0.4	3e-69	1	WP_059345397.1
													Select seq WP_078772720.1	MULTISPECIES: divalent metal cation transporter [Elizabethkingia]	239	440	0.4	6e-69	0.99	WP_078772720.1
													Select seq WP_059155038.1	MULTISPECIES: divalent metal cation transporter [Elizabethkingia]	238	439	0.4	7e-69	0.99	WP_059155038.1
													Select seq WP_078798351.1	divalent metal cation transporter [Elizabethkingia miricola]	238	439	0.4	1e-68	0.99	WP_078798351.1
													Select seq WP_034869664.1	MULTISPECIES: divalent metal cation transporter [Elizabethkingia]	237	438	0.4	2e-68	0.98	WP_034869664.1
			Program	tblastn									Select seq WP_059323946.1	divalent metal cation transporter [Elizabethkingia genomosp. 4]	237	436	0.4	3e-68	0.99	WP_059323946.1
			Word size	6									Select seq WP_078402292.1	MULTISPECIES: divalent metal cation transporter [Elizabethkingia]	237	437	0.4	3e-68	0.99	WP_078402292.1
			Expect value	10									Select seq WP_078795414.1	divalent metal cation transporter [Elizabethkingia miricola]	236	437	0.4	5e-68	0.98	WP_078795414.1
			Hitlist size	100
			Gapcosts	11,1										Elizabethkingia miricola
			Matrix	BLOSUM62
			Low Complexity Filter	Yes
			Filter string	L;
			Genetic Code	1
			Window Size	40
			Threshold	21
			Composition-based stats	2
